# Supplementary material for: The fecal metabolomic signature of a plant-based (vegan) diet compared to an animal-based diet in healthy adult client-owned dogs
Source: J Anim Sci. 2025 Feb 27;103:skaf054. doi: 10.1093/jas/skaf054 (PMC12056932; doi:10.1093/jas/skaf054)
Supplement: skaf054_suppl_Supplementary_Figures_1-2_Tables_1-7 [file skaf054_suppl_supplementary_figures_1-2_tables_1-7.zip]

Archive with 9 entries (9 files):
- Supplemental  Table 6_Alcohol.docx
- Supplemental T2_GLR Association.docx
- Supplemental Table 3_AA.docx
- Supplemental Table 5_Sugars.docx
- Supplemental_Fig_1 (1).jpg
- Supplemental_Fig_2.jpg
- Supplementary material Table 7_Nitrogen and other.docx
- Supplementary Materials T4_FA.docx
- Supplemnental Table 1_Demographics.docx
